# Supplementary material for: Improving Beneficial Traits in Bacillus cabrialesii subsp. cabrialesii TE3T through UV-Induced Genomic Changes
Source: Plants (Basel). 2024 Sep 14;13(18):2578. doi: 10.3390/plants13182578 (PMC11434716; doi:10.3390/plants13182578)
Supplement: Supplementary file 1 [file plants-13-02578-s001.zip]

Archive with 1 entries (1 files):
- plants-3166571-supplementary.pdf
